# Supplementary material for: The Association Between Adherence to the Dutch Healthy Diet Index and Glaucoma Prevalence—The Maastricht Study
Source: Nutrients. 2026 Apr 25;18(9):1360. doi: 10.3390/nu18091360 (PMC13164943; doi:10.3390/nu18091360)
Supplement: Supplementary file 1 [file nutrients-18-01360-s001.zip]

Archive with 1 entries (1 files):
- nutrients-4195064-supplementary.pdf
